# Supplementary material for: Elastic strain-induced amorphization in high-entropy alloys
Source: Nat Commun. 2024 May 30;15:4599. doi: 10.1038/s41467-024-48619-0 (PMC11139900; doi:10.1038/s41467-024-48619-0)
Supplement: Supplementary file 5 — Source Data [file 41467_2024_48619_MOESM5_ESM.xlsx]

## Sheet: Figure 3b1
Figure 3b1
Interatomic distance(Å)	g(r)
0.025	0
0.075	0
0.125	0
0.175	0
0.225	0
0.275	0
0.325	0
0.375	0
0.425	0
0.475	0
0.525	0
0.575	0
0.625	0
0.675	0
0.725	0
0.775	0
0.825	0
0.875	0
0.925	0
0.975	0
1.025	0
1.075	0
1.125	0
1.175	0
1.225	0
1.275	0
1.325	0
1.375	0
1.425	0
1.475	0
1.525	0
1.575	0
1.625	0
1.675	0
1.725	0
1.775	0
1.825	0
1.875	0
1.925	0
1.975	0
2.025	0
2.075	0
2.125	0
2.175	0
2.225	0
2.275	0
2.325	0
2.375	0
2.425	0
2.475	0
2.525	0
2.575	0
2.625	0
2.675	0
2.725	0
2.775	0
2.825	0
2.875	27.6881
2.925	0
2.975	0
3.025	0
3.075	0
3.125	0
3.175	0
3.225	0
3.275	0
3.325	15.5256
3.375	0
3.425	0
3.475	0
3.525	0
3.575	0
3.625	0
3.675	0
3.725	0
3.775	0
3.825	0
3.875	0
3.925	0
3.975	0
4.025	0
4.075	0
4.125	0
4.175	0
4.225	0
4.275	0
4.325	0
4.375	0
4.425	0
4.475	0
4.525	0
4.575	0
4.625	0
4.675	15.7074
4.725	0
4.775	0
4.825	0
4.875	0
4.925	0
4.975	0
5.025	0
5.075	0
5.125	0
5.175	0
5.225	0
5.275	0
5.325	0
5.375	0
5.425	0
5.475	22.905

## Sheet: Figure 3b2
Figure 3b2
Interatomic distance(Å)	g(r)
0.025	0
0.075	0
0.125	0
0.175	0
0.225	0
0.275	0
0.325	0
0.375	0
0.425	0
0.475	0
0.525	0
0.575	0
0.625	0
0.675	0
0.725	0
0.775	0
0.825	0
0.875	0
0.925	0
0.975	0
1.025	0
1.075	0
1.125	0
1.175	0
1.225	0
1.275	0
1.325	0
1.375	0
1.425	0
1.475	0
1.525	0
1.575	0
1.625	0
1.675	0
1.725	0
1.775	0
1.825	0
1.875	0
1.925	0
1.975	0
2.025	0
2.075	0
2.125	0
2.175	0
2.225	0
2.275	0
2.325	0
2.375	0
2.425	0
2.475	0
2.525	0
2.575	0
2.625	0
2.675	0.19384
2.725	0.6351
2.775	0.86459
2.825	1.07758
2.875	1.74524
2.925	2.65882
2.975	3.3538
3.025	4.00176
3.075	5.19292
3.125	3.97701
3.175	3.99034
3.225	3.01403
3.275	2.1985
3.325	1.98232
3.375	1.38822
3.425	1.46623
3.475	1.49326
3.525	1.22793
3.575	0.78141
3.625	0.86556
3.675	0.63676
3.725	0.97966
3.775	0.46721
3.825	0.54988
3.875	0.49883
3.925	0.36015
3.975	0.15802
4.025	0.27398
4.075	0.21718
4.125	0.17934
4.175	0.2069
4.225	0.03108
4.275	0.09108
4.325	0.17797
4.375	0.04348
4.425	0.07084
4.475	0.22165
4.525	0.27097
4.575	0.34461
4.625	0.53173
4.675	0.60927
4.725	0.70828
4.775	1.08287
4.825	1.16779
4.875	1.28404
4.925	1.44109
4.975	1.33381
5.025	1.16458
5.075	1.32485
5.125	1.21463
5.175	0.88051
5.225	0.97551
5.275	0.61813
5.325	0.73376
5.375	0.65296
5.425	0.62213
5.475	0.95324
5.525	1.13601
5.575	1.30316
5.625	1.77109
5.675	2.11042
5.725	2.00601
5.775	2.35406
5.825	2.31382
5.875	2.45143
5.925	2.48135
5.975	2.14471
6.025	2.04048
6.075	1.63118
6.125	1.47155
6.175	1.17135
6.225	1.12397
6.275	0.79614
6.325	0.64491
6.375	0.50513
6.425	0.33602
6.475	0.27129
6.525	0.13683
6.575	0.13476
6.625	0.12641
6.675	0.15566
6.725	0.15949
6.775	0.21758
6.825	0.19654
6.875	0.32282
6.925	0.31817
6.975	0.34214
7.025	0.38788
7.075	0.40458
7.125	0.45904
7.175	0.45805
7.225	0.46236
7.275	0.57134
7.325	0.71351
7.375	0.93849
7.425	1.11711
7.475	1.09725
7.525	1.43056
7.575	1.73083
7.625	1.88952
7.675	1.91208
7.725	2.0966
7.775	2.0789
7.825	2.18834
7.875	1.94144
7.925	1.78893
7.975	1.52666
8.025	1.30093
8.075	1.15298
8.125	0.79844
8.175	0.72229
8.225	0.64792
8.275	0.63606
8.325	0.5684
8.375	0.69611
8.425	0.78558
8.475	0.94629
8.525	0.95431
8.575	1.11299
8.625	1.12995
8.675	1.18332
8.725	1.12607
8.775	1.00158
8.825	1.01164
8.875	1.01788
8.925	0.99258
8.975	1.16753
9.025	1.1955
9.075	1.32384
9.125	1.23941
9.175	1.18309
9.225	1.09533
9.275	1.05775
9.325	0.9252
9.375	0.64707
9.425	0.56214
9.475	0.37391
9.525	0.35776
9.575	0.27839
9.625	0.30545
9.675	0.29637
9.725	0.3168
9.775	0.33679
9.825	0.47132
9.875	0.46371
9.925	0.58579
9.975	0.56878

## Sheet: Figure 4c
Figure 4c
Position	Ti	Nb	Zr
0	0.32404	0.44981	0.22615
0.01788	0.34937	0.4497	0.20093
0.03576	0.36621	0.43664	0.19715
0.05365	0.37921	0.4169	0.20389
0.07153	0.39588	0.39288	0.21125
0.08941	0.42111	0.36308	0.21582
0.10729	0.45187	0.32991	0.21823
0.12518	0.47725	0.30327	0.21949
0.14306	0.48575	0.2935	0.22074
0.16094	0.47074	0.30219	0.22706
0.17882	0.42906	0.32089	0.25004
0.19671	0.36153	0.33609	0.30238
0.21459	0.2807	0.33656	0.38274
0.23247	0.21246	0.32085	0.46669
0.25035	0.17956	0.29735	0.5231
0.26823	0.18804	0.27615	0.53581
0.28612	0.23081	0.26369	0.5055
0.304	0.29379	0.26246	0.44375
0.32188	0.35819	0.27059	0.37121
0.33976	0.40595	0.28032	0.31372
0.35765	0.42999	0.27922	0.29079
0.37553	0.4393	0.25713	0.30357
0.39341	0.45045	0.21447	0.33508
0.41129	0.47185	0.16324	0.3649
0.42918	0.49661	0.11945	0.38394
0.44706	0.51037	0.09431	0.39532
0.46494	0.50417	0.09093	0.40489
0.48282	0.48015	0.10575	0.4141
0.5007	0.44868	0.13125	0.42006
0.51859	0.42159	0.15868	0.41973
0.53647	0.4055	0.18112	0.41338
0.55435	0.39908	0.19604	0.40488
0.57223	0.39569	0.20553	0.39878
0.59012	0.38839	0.2156	0.39601
0.608	0.3745	0.23546	0.39004
0.62588	0.35795	0.2746	0.36745
0.64376	0.34742	0.33308	0.3195
0.66165	0.34831	0.39304	0.25864
0.67953	0.35573	0.42919	0.21507
0.69741	0.35779	0.43166	0.21055
0.71529	0.34645	0.41426	0.23929
0.73318	0.32482	0.40021	0.27498
0.75106	0.30344	0.40253	0.29404
0.76894	0.29117	0.41847	0.29036
0.78682	0.29007	0.43616	0.27377
0.8047	0.29564	0.44353	0.26083
0.82259	0.29979	0.43505	0.26516
0.84047	0.29499	0.41387	0.29114
0.85835	0.27891	0.38797	0.33312
0.87623	0.25833	0.36247	0.3792
0.89412	0.24948	0.33456	0.41597
0.912	0.27229	0.29648	0.43123
0.92988	0.3355	0.24683	0.41766
0.94776	0.42001	0.19969	0.3803
0.96565	0.48861	0.17512	0.33627
0.98353	0.51898	0.18071	0.30031
1.00141	0.51402	0.21009	0.27589
1.01929	0.48837	0.25227	0.25936
1.03718	0.45816	0.29599	0.24584
1.05506	0.43734	0.32989	0.23277
1.07294	0.4327	0.34472	0.22258
1.09082	0.43943	0.33837	0.2222
1.1087	0.44673	0.31652	0.23675
1.12659	0.44825	0.28808	0.26368
1.14447	0.44396	0.26204	0.294
1.16235	0.43572	0.24598	0.3183
1.18023	0.42414	0.24209	0.33378
1.19812	0.40852	0.24465	0.34683
1.216	0.38742	0.2437	0.36888
1.23388	0.35893	0.23323	0.40784
1.25176	0.32265	0.21691	0.46044
1.26964	0.28359	0.20558	0.51083
1.28753	0.25368	0.20702	0.5393
1.30541	0.24661	0.21777	0.53562
1.32329	0.26811	0.22643	0.50546
1.34117	0.31083	0.22557	0.46359
1.35906	0.35688	0.21983	0.42329
1.37694	0.38565	0.22124	0.39311
1.39482	0.38519	0.2355	0.37931
1.4127	0.36184	0.25526	0.38291
1.43059	0.33377	0.26975	0.39648
1.44847	0.31567	0.27472	0.40961
1.46635	0.31105	0.27205	0.41691
1.48423	0.31396	0.26608	0.41996
1.50212	0.31522	0.26131	0.42348
1.52	0.30924	0.26063	0.43012
1.53788	0.29727	0.26398	0.43875
1.55576	0.28593	0.26801	0.44606
1.57364	0.28384	0.26752	0.44864
1.59153	0.29784	0.25841	0.44375
1.60941	0.32948	0.2401	0.43042
1.62729	0.372	0.21627	0.41173
1.64517	0.40948	0.19441	0.3961
1.66306	0.42207	0.18497	0.39296
1.68094	0.39702	0.19868	0.4043
1.69882	0.33839	0.24041	0.4212
1.7167	0.26645	0.30295	0.4306
1.73459	0.20526	0.36868	0.42606
1.75247	0.16805	0.42117	0.41078
1.77035	0.15386	0.45503	0.39111
1.78823	0.15374	0.47701	0.36925
1.80611	0.158	0.50004	0.34195
1.824	0.16099	0.5325	0.3065
1.84188	0.16285	0.56894	0.26821
1.85976	0.16668	0.59493	0.23838
1.87764	0.17462	0.6018	0.22358
1.89553	0.18762	0.59246	0.21991
1.91341	0.20821	0.57475	0.21704
1.93129	0.24191	0.55164	0.20646
1.94917	0.29461	0.517	0.18839
1.96706	0.36422	0.46143	0.17435
1.98494	0.43105	0.38929	0.17965
2.00282	0.47017	0.32559	0.20425
2.0207	0.48036	0.28916	0.23048
2.03858	0.47852	0.27689	0.24459
2.05647	0.47776	0.27914	0.2431
2.07435	0.4838	0.29002	0.22618
2.09223	0.49915	0.30556	0.19529
2.11011	0.52419	0.31941	0.1564
2.128	0.55432	0.32292	0.12276
2.14588	0.57826	0.3128	0.10894
2.16376	0.58293	0.29796	0.11911
2.18164	0.56224	0.294	0.14376
2.19953	0.52072	0.31043	0.16885
2.21741	0.46894	0.34495	0.18611
2.23529	0.41684	0.38646	0.19669
2.25317	0.37068	0.42104	0.20828
2.27106	0.33409	0.43777	0.22814
2.28894	0.31048	0.43467	0.25485
2.30682	0.30311	0.4195	0.27739
2.3247	0.31202	0.40133	0.28664
2.34258	0.33282	0.38255	0.28463
2.36047	0.3601	0.36071	0.27918
2.37835	0.39082	0.33554	0.27364
2.39623	0.42314	0.31287	0.26399
2.41411	0.45288	0.30205	0.24507
2.432	0.47337	0.30988	0.21675
2.44988	0.47926	0.33744	0.18329
2.46776	0.47055	0.37963	0.14983
2.48564	0.45509	0.42372	0.12119
2.50352	0.44736	0.45041	0.10223
2.52141	0.45826	0.4439	0.09784
2.53929	0.48294	0.40342	0.11364
2.55717	0.49988	0.34335	0.15677
2.57505	0.48337	0.28763	0.22901
2.59294	0.4268	0.26029	0.31291
2.61082	0.3538	0.2691	0.3771
2.6287	0.29317	0.30276	0.40407
2.64658	0.25462	0.34643	0.39895
2.66447	0.23215	0.3902	0.37766
2.68235	0.21519	0.42696	0.35785
2.70023	0.19724	0.44978	0.35298
2.71811	0.18182	0.45349	0.36469
2.736	0.1825	0.43866	0.37884
2.75388	0.2134	0.41259	0.37401
2.77176	0.27498	0.38451	0.3405
2.78964	0.34999	0.35839	0.29161
2.80753	0.4168	0.33155	0.25165
2.82541	0.46326	0.30001	0.23673
2.84329	0.48751	0.26365	0.24884
2.86117	0.49174	0.22766	0.2806
2.87905	0.47753	0.20087	0.3216
2.89694	0.44666	0.19091	0.36243
2.91482	0.40569	0.19796	0.39635
2.9327	0.36577	0.21448	0.41975
2.95058	0.33605	0.23198	0.43197
2.96847	0.31954	0.24596	0.43449
2.98635	0.31426	0.25646	0.42928
3.00423	0.31659	0.26663	0.41678
3.02211	0.32571	0.27888	0.3954
3.03999	0.34509	0.28913	0.36578
3.05788	0.37438	0.28889	0.33673
3.07576	0.40219	0.27822	0.31959
3.09364	0.41517	0.26785	0.31698
3.11152	0.40718	0.26781	0.32501
3.12941	0.37802	0.28193	0.34005
3.14729	0.33344	0.30762	0.35894
3.16517	0.28945	0.33577	0.37478
3.18305	0.26652	0.35559	0.37788
3.20094	0.2711	0.36315	0.36575
3.21882	0.29317	0.36076	0.34607
3.2367	0.3202	0.35095	0.32884
3.25458	0.34359	0.33564	0.32077
3.27247	0.35775	0.31838	0.32387
3.29035	0.36036	0.30468	0.33495
3.30823	0.35423	0.29963	0.34614
3.32611	0.34709	0.3057	0.34721
3.34399	0.34773	0.32238	0.32989
3.36188	0.36033	0.34485	0.29482
3.37976	0.38046	0.36285	0.25668
3.39764	0.3971	0.36687	0.23603
3.41552	0.40096	0.35686	0.24218
3.43341	0.39065	0.34108	0.26827
3.45129	0.37165	0.32746	0.30089
3.46917	0.35154	0.31738	0.33108
3.48705	0.33519	0.30544	0.35937
3.50494	0.32228	0.28497	0.39275
3.52282	0.30847	0.25711	0.43442
3.5407	0.28933	0.2354	0.47527
3.55858	0.26359	0.23626	0.50015
3.57646	0.23307	0.2634	0.50354
3.59435	0.20102	0.30616	0.49283
3.61223	0.17101	0.35143	0.47756
3.63011	0.14624	0.39254	0.46122
3.64799	0.129	0.42875	0.44225
3.66588	0.1212	0.46051	0.41829
3.68376	0.1256	0.48527	0.38913
3.70164	0.14578	0.49586	0.35836
3.71952	0.18255	0.48376	0.33369
3.7374	0.22819	0.44874	0.32306
3.75529	0.26785	0.40485	0.32731
3.77317	0.29115	0.36959	0.33926
3.79105	0.29858	0.35045	0.35098
3.80894	0.29686	0.34511	0.35803
3.82682	0.29341	0.34795	0.35864
3.8447	0.29426	0.35352	0.35221
3.86258	0.3041	0.35712	0.33878
3.88046	0.3264	0.35496	0.31864
3.89835	0.36236	0.3456	0.29204
3.91623	0.40778	0.332	0.26022
3.93411	0.44924	0.32229	0.22847
3.95199	0.46694	0.32556	0.2075
3.96988	0.44769	0.34409	0.20822
3.98776	0.39377	0.37148	0.23475
4.00564	0.31782	0.39892	0.28326
4.02352	0.2365	0.42182	0.34168
4.04141	0.16925	0.44366	0.38708
4.05929	0.13252	0.47383	0.39365
4.07717	0.12835	0.51626	0.35539
4.09505	0.14428	0.5628	0.29292
4.11293	0.16658	0.60036	0.23306
4.13082	0.18982	0.61772	0.19245
4.1487	0.21975	0.60342	0.17683
4.16658	0.27228	0.54458	0.18314
4.18446	0.35881	0.44415	0.19704
4.20235	0.45651	0.34411	0.19937
4.22023	0.52126	0.29093	0.18781
4.23811	0.5369	0.28744	0.17566
4.25599	0.51602	0.31099	0.173
4.27388	0.47809	0.3398	0.18211
4.29176	0.44139	0.35739	0.20122
4.30964	0.42037	0.35242	0.22721
4.32752	0.41981	0.32347	0.25672
4.3454	0.43091	0.28292	0.28617
4.36329	0.4396	0.24779	0.31261
4.38117	0.43843	0.22654	0.33504
4.39905	0.42611	0.22015	0.35374
4.41693	0.4026	0.22898	0.36842
4.43482	0.36966	0.25371	0.37663
4.4527	0.33433	0.29123	0.37444
4.47058	0.30789	0.33196	0.36015
4.48846	0.29757	0.36408	0.33835
4.50634	0.30021	0.38057	0.31922
4.52423	0.30588	0.38021	0.3139
4.54211	0.30623	0.36305	0.33072
4.55999	0.30027	0.32851	0.37122
4.57787	0.2955	0.28049	0.42401
4.59576	0.30122	0.2324	0.46638
4.61364	0.31913	0.19912	0.48175
4.63152	0.34353	0.18607	0.4704
4.6494	0.36783	0.19054	0.44163
4.66729	0.38824	0.20713	0.40463
4.68517	0.40565	0.22894	0.36541
4.70305	0.426	0.24749	0.32651
4.72093	0.45606	0.2557	0.28825
4.73882	0.49611	0.25331	0.25059
4.7567	0.53919	0.24693	0.21388
4.77458	0.57781	0.24367	0.17852
4.79246	0.60704	0.24636	0.1466
4.81034	0.62051	0.2534	0.12609
4.82823	0.60766	0.2597	0.13265
4.84611	0.56634	0.25728	0.17637
4.86399	0.52	0.24062	0.23938
4.88187	0.49812	0.21429	0.28759
4.89976	0.50559	0.19045	0.30396
4.91764	0.52768	0.18105	0.29127
4.93552	0.54641	0.19338	0.26021
4.9534	0.54861	0.22731	0.22408
4.97129	0.52954	0.27373	0.19673
4.98917	0.4931	0.31781	0.1891
5.00705	0.44836	0.34551	0.20613
5.02493	0.40606	0.34798	0.24596
5.04282	0.37718	0.32313	0.29968
5.0607	0.36922	0.27911	0.35167
5.07858	0.37829	0.23459	0.38712
5.09646	0.39061	0.20726	0.40214
5.11434	0.39496	0.20432	0.40072
5.13223	0.38775	0.22581	0.38643
5.15011	0.37073	0.26664	0.36263
5.16799	0.35103	0.3114	0.33757
5.18587	0.34146	0.33558	0.32297
5.20376	0.35356	0.32292	0.32352
5.22164	0.3879	0.2791	0.33301
5.23952	0.43184	0.22564	0.34253
5.2574	0.46601	0.1862	0.34779
5.27529	0.47476	0.17608	0.34917
5.29317	0.45243	0.19956	0.34801
5.31105	0.40232	0.25352	0.34416
5.32893	0.3336	0.3301	0.33631
5.34682	0.2611	0.41505	0.32385
5.3647	0.20729	0.48452	0.3082
5.38258	0.19807	0.51003	0.2919
5.40046	0.24117	0.48244	0.2764
5.41834	0.30891	0.42854	0.26255
5.43623	0.36137	0.38563	0.253
5.45411	0.37585	0.37332	0.25083
5.47199	0.35011	0.39332	0.25657
5.48987	0.2965	0.43634	0.26716
5.50776	0.23501	0.48727	0.27773
5.52564	0.18444	0.53111	0.28445
5.54352	0.15698	0.55658	0.28644
5.5614	0.15674	0.55736	0.2859
5.57928	0.17654	0.53638	0.28708
5.59717	0.19716	0.51009	0.29275
5.61505	0.20086	0.4991	0.30003
5.63293	0.188	0.51072	0.30128
5.65081	0.17397	0.53521	0.29082
5.6687	0.17254	0.55678	0.27069
5.68658	0.1855	0.56569	0.24881
5.70446	0.2062	0.5616	0.23221
5.72234	0.22794	0.54845	0.22361
5.74023	0.24783	0.52885	0.22331
5.75811	0.26617	0.5022	0.23162
5.77599	0.28442	0.46621	0.24938
5.79387	0.30334	0.42078	0.27588
5.81175	0.32301	0.37123	0.30576
5.82964	0.34492	0.32692	0.32815
5.84752	0.37248	0.29562	0.3319
5.8654	0.4038	0.2791	0.31711
5.88328	0.42563	0.27395	0.30043
5.90117	0.4269	0.27485	0.29824
5.91905	0.41248	0.27608	0.31144
5.93693	0.39394	0.27231	0.33375
5.95481	0.37941	0.25987	0.36072
5.9727	0.37265	0.23749	0.38987
5.99058	0.37406	0.20699	0.41895
6.00846	0.38073	0.17348	0.44578
6.02634	0.387	0.14412	0.46888
6.04423	0.38708	0.12569	0.48723
6.06211	0.37861	0.12283	0.49856
6.07999	0.36532	0.13679	0.49789
6.09787	0.35554	0.16493	0.47953
6.11575	0.35215	0.20378	0.44407
6.13364	0.34421	0.25293	0.40286
6.15152	0.31841	0.3109	0.37069
6.1694	0.27582	0.36968	0.35449
6.18728	0.23062	0.41781	0.35157
6.20517	0.19905	0.44508	0.35587
6.22305	0.19146	0.44473	0.36381
6.24093	0.20617	0.4185	0.37533
6.25881	0.22771	0.38181	0.39048
6.2767	0.23994	0.35509	0.40497
6.29458	0.24065	0.34845	0.4109
6.31246	0.23848	0.36119	0.40033
6.33034	0.24123	0.38896	0.36981
6.34823	0.24707	0.4257	0.32724
6.36611	0.24516	0.46215	0.29269
6.38399	0.22895	0.48731	0.28374
6.40187	0.20644	0.49154	0.30202
6.41975	0.19595	0.46876	0.3353
6.43764	0.21411	0.42018	0.3657
6.45552	0.26328	0.3585	0.37822
6.4734	0.32798	0.3036	0.36841
6.49128	0.38841	0.26954	0.34205
6.50917	0.43604	0.25714	0.30683
6.52705	0.4747	0.25791	0.26739
6.54493	0.51276	0.26007	0.22718
6.56281	0.55564	0.25244	0.19192
6.5807	0.60032	0.22911	0.17057
6.59858	0.63383	0.19536	0.1708
6.61646	0.64151	0.16682	0.19167
6.63434	0.61766	0.15894	0.2234
6.65222	0.56474	0.18092	0.25433
6.67011	0.49015	0.23644	0.27341

## Sheet: Figure4d
Figure 4d
r(nm)	Ti	Nb	Zr
0	12.207	11.255	8.3333
0.01788	10.691	9.7946	7.4168
0.03576	9.2195	8.7154	6.654
0.05365	7.5599	7.5846	5.7833
0.07153	5.6163	6.1473	4.7907
0.08941	2.2489	4.3347	3.6259
0.10729	1.2179	3.7037	3.1758
0.12518	0.0833	3.0777	2.855
0.14306	-1.1209	2.8118	2.7984
0.16094	-3.0285	2.3043	2.6871
0.17882	-3.3877	1.624	2.5376
0.19671	-3.9018	1.1147	2.5652
0.21459	-4.2063	0.51389	2.5966
0.23247	-4.1319	-0.77001	2.3226
0.25035	-3.889	-1.1188	2.1445
0.26823	-3.5248	-1.4036	1.9386
0.28612	-3.1629	-1.4965	1.6951
0.304	-2.9556	-1.5696	1.5389
0.32188	-2.2159	-1.4355	0.82115
0.33976	-1.934	-1.1885	0.4636
0.35765	-1.5972	-1.1395	0.28409
0.37553	-1.1985	-1.0334	0.0274
0.39341	-0.24885	-0.66892	-0.77184
0.41129	0.02806	-0.64762	-0.98795
0.42918	0.22569	-0.61149	-1.2075
0.44706	0.48545	-0.41099	-1.5088
0.46494	0.63757	-0.56483	-1.7346
0.48282	0.36579	-0.51671	-1.769
0.50071	0.31016	-0.37955	-1.9348
0.51859	-0.08708	-0.35511	-1.9168
0.53647	-0.52833	-0.29361	-1.915
0.55435	-1.1388	-0.40186	-2.1067
0.57223	-1.5844	-0.16174	-2.2139
0.59012	-1.9444	0.19404	-2.3585
0.608	-2.2533	0.60926	-2.3899
0.62588	-2.8482	1.6052	-2.8498
0.64376	-2.9385	1.8422	-2.7849
0.66165	-3.1668	2.1935	-2.9316
0.67953	-3.5044	2.3934	-2.935
0.69741	-3.947	2.5975	-3.1148
0.71529	-4.0491	2.2557	-3.206
0.73318	-4.2445	2.1795	-3.1681
0.75106	-4.3968	2.1644	-3.1118
0.76894	-3.6772	2.0569	-3.0885
0.78682	-3.3595	2.058	-2.7982
0.8047	-3.1625	2.1069	-2.5166
0.82259	-2.6326	2.1337	-2.3705
0.84047	-2.3636	2.1916	-2.0935
0.85835	-1.4476	1.7561	-1.6674
0.87623	-1.064	1.4984	-1.7917
0.89412	-0.84671	1.1926	-1.7751
0.912	-0.67668	0.89535	-1.8649
0.92988	-0.5174	-0.18277	-1.9889
0.94776	-0.60762	-0.20951	-2.1039
0.96565	-0.61597	-0.24784	-2.0493
0.98353	-0.58366	-0.19348	-2.0141
1.0014	-0.64928	-0.50008	-1.7562
1.0193	-0.82157	-0.30195	-1.6782
1.0372	-0.94282	-0.20933	-1.7076
1.0551	-1.212	-0.24848	-1.7418
1.0729	-1.5288	-0.40966	-1.8183
1.0908	-2.0442	-0.86892	-1.9958
1.1087	-2.3826	-0.99853	-2.1524
1.1266	-2.5585	-1.12	-2.2435
1.1445	-2.6279	-1.0973	-2.4796
1.1624	-3.0286	-0.8214	-2.5015
1.1802	-3.1307	-0.69193	-2.7166
1.1981	-3.2175	-0.61725	-2.9032
1.216	-3.4116	-0.6989	-2.921
1.2339	-3.4366	-0.72966	-2.6333
1.2518	-3.0875	-0.75461	-2.7491
1.2696	-2.7545	-0.70831	-2.648
1.2875	-2.3492	-0.61152	-2.5162
1.3054	-0.84184	-0.37724	-2.2227
1.3233	-0.59025	0.03007	-1.985
1.3412	-0.27316	0.22799	-1.898
1.3591	-0.03822	0.5872	-1.8954
1.3769	0.00321	1.0837	-1.7239
1.3948	-0.45627	1.7468	-1.259
1.4127	-0.14125	1.804	-1.3337
1.4306	-0.36656	2.0682	-1.3555
1.4485	-0.43837	2.2669	-1.5558
1.4664	-0.72756	2.2389	-2.1356
1.4842	-0.56541	2.2696	-2.6032
1.5021	-0.55013	2.4149	-3.0175
1.52	-0.55145	2.6851	-3.5173
1.5379	-0.8782	3.1005	-3.5966
1.5558	-0.79581	3.4396	-3.7336
1.5736	-0.6165	3.9116	-4.098
1.5915	-0.50863	4.3992	-4.3308
1.6094	-0.3516	4.7426	-4.422
1.6273	0.72921	5.1004	-4.621
1.6452	1.234	5.1555	-4.5863
1.6631	1.6222	5.2147	-4.3644
1.6809	1.8567	5.3998	-4.1192
1.6988	2.7434	5.4538	-3.7066
1.7167	3.3071	5.375	-3.5794
1.7346	3.5096	5.554	-3.46
1.7525	3.6321	5.8263	-3.3807
1.7704	4.2224	6.1751	-3.6533
1.7882	4.7528	6.2338	-3.8403
1.8061	4.9076	6.379	-4.0745
1.824	5.1047	6.4099	-4.4144
1.8419	4.3728	6.0961	-4.4264
1.8598	3.8982	5.8921	-4.6085
1.8776	4.1142	5.0831	-4.8267
1.8955	3.565	4.4963	-4.6263
1.9134	2.9746	3.9327	-4.3021
1.9313	1.8031	3.3414	-3.6971
1.9492	1.6167	2.8054	-3.0631
1.9671	1.1481	2.5522	-2.4424
1.9849	0.8099	2.2798	-1.8902
2.0028	0.1656	2.4698	-1.6858
2.0207	0.00396	2.4113	-1.5651
2.0386	-0.1434	2.5626	-1.7134
2.0565	-0.44534	2.8309	-1.844
2.0744	-0.24862	3.1072	-2.3173
2.0922	-0.29462	3.4201	-2.4859
2.1101	-0.42073	3.4703	-2.2992
2.128	-0.53336	3.6309	-2.2029
2.1459	-0.7009	3.8405	-2.1015
2.1638	-0.69799	4.3735	-1.691
2.1816	-0.83031	4.4477	-1.4956
2.1995	-0.78818	4.6266	-1.2327
2.2174	-1.0064	4.9981	-0.78075
2.2353	-0.60572	5.3268	-0.101
2.2532	-0.2287	5.163	0.23133
2.2711	-0.24493	5.202	0.65714
2.2889	-0.14048	5.1018	1.0105
2.3068	-0.21436	4.2359	1.3999
2.3247	-0.07824	3.8979	1.468
2.3426	-0.09438	3.4127	1.6528
2.3605	-0.18029	2.8868	1.7972
2.3784	-1.4342	1.957	2.1274
2.3962	-2.1242	1.6527	1.9379
2.4141	-2.5808	1.413	1.7483
2.432	-3.9063	1.4755	1.8917
2.4499	-5.108	1.5242	1.95
2.4678	-6.6981	1.6104	1.9491
2.4856	-7.2213	1.5966	1.8987
2.5035	-7.4829	1.3407	1.9482
2.5214	-7.5382	0.9183	2.1116
2.5393	-6.4757	0.33391	2.3126
2.5572	-6.2639	0.06482	2.5015
2.5751	-5.725	-0.22345	2.8365
2.5929	-5.2843	-0.3044	3.1922
2.6108	-3.7553	-0.53546	3.2667
2.6287	-2.8209	-0.45817	3.0895
2.6466	-2.3726	-0.51747	3.2787
2.6645	-1.6504	-0.68887	3.3286
2.6823	-1.038	-0.93115	3.3404
2.7002	-0.60285	-1.7036	3.6766
2.7181	-0.07832	-2.338	3.5669
2.736	0.01575	-2.9137	3.624
2.7539	-0.29187	-3.3299	3.586
2.7718	-0.80245	-3.9274	3.6205
2.7896	-0.97802	-3.9613	3.3681
2.8075	-1.792	-3.6742	3.3731
2.8254	-2.3725	-3.4141	3.3649
2.8433	-3.6406	-3.1513	3.7855
2.8612	-4.2987	-2.5536	3.6935
2.8791	-4.7861	-2.192	3.6608
2.8969	-5.3394	-1.7246	3.644
2.9148	-6.4601	-1.0546	3.4494
2.9327	-6.2794	-0.64133	3.0506
2.9506	-6.3388	-0.26287	2.8004
2.9685	-6.268	0.04671	2.5796
2.9863	-6.1812	0.34589	2.3865
3.0042	-5.4515	0.61756	2.3918
3.0221	-5.6427	0.75719	2.472
3.04	-5.2525	0.77455	2.3831
3.0579	-5.1144	0.75154	2.4241
3.0758	-4.0475	0.31062	2.3473
3.0936	-4.088	0.12949	2.3414
3.1115	-3.9547	0.07856	2.1665
3.1294	-3.8243	0.17448	1.89
3.1473	-3.2212	0.00742	1.4391
3.1652	-2.7021	0.18298	1.0302
3.1831	-2.1753	0.27928	0.78412
3.2009	-1.5626	0.39211	0.4904
3.2188	-1.0964	0.52794	0.38669
3.2367	-1.0354	0.35241	0.81088
3.2546	-0.48487	0.10748	0.84192
3.2725	-0.65056	0.0314	1.1514
3.2903	-1.0622	-0.04929	1.3917
3.3082	-1.8828	-0.65385	1.7588
3.3261	-2.0513	-0.43322	1.404
3.344	-2.4353	-0.13681	1.102
3.3619	-2.4545	0.01965	0.66665
3.3798	-2.6436	0.81425	0.11552
3.3976	-2.7819	1.2438	-0.1289
3.4155	-2.4255	1.2623	-0.5183
3.4334	-2.5884	1.3902	-0.75962
3.4513	-2.618	1.3075	-1.0558
3.4692	-2.5126	0.9812	-1.8105
3.4871	-2.5225	0.46244	-2.0893
3.5049	-2.5283	0.08577	-2.2551
3.5228	-2.1612	-0.08005	-2.6069
3.5407	-1.512	0.19704	-2.7813
3.5586	-1.1108	0.48001	-2.9139
3.5765	-0.60881	1.179	-3.3775
3.5943	-0.18529	1.8503	-3.7086
3.6122	0.76822	3.1452	-4.2492
3.6301	1.6856	3.5524	-4.8234
3.648	2.7043	3.5296	-5.138
3.6659	3.6168	3.5902	-5.3209
3.6838	5.4052	3.7056	-5.5778
3.7016	7.0175	3.5991	-5.8152
3.7195	8.5151	3.1288	-5.4378
3.7374	9.7692	3.0805	-5.3579
3.7553	10.83	2.9138	-5.4129
3.7732	10.578	3.1225	-5.3578
3.7911	10.87	3.0536	-5.7522
3.8089	10.381	3.2899	-6.2846
3.8268	9.4944	3.4934	-6.9291
3.8447	7.3584	3.4256	-7.2445
3.8626	6.5382	3.5483	-7.8394
3.8805	5.8291	3.2479	-8.198
3.8983	4.9987	3.0099	-8.2337
3.9162	4.3672	1.8925	-8.2888
3.9341	4.1179	1.1334	-8.1697
3.952	3.6704	0.32645	-7.8171
3.9699	3.6366	-0.52126	-7.3862
3.9878	4.0885	-1.8983	-6.8488
